# Supplementary material for: Detection of Heavy Metals in Water Using Graphene Oxide Quantum Dots: An Experimental and Theoretical Study
Source: Molecules. 2021 Sep 11;26(18):5519. doi: 10.3390/molecules26185519 (PMC8467530; doi:10.3390/molecules26185519)
Supplement: Supplementary file 1 [file molecules-26-05519-s001.zip]

Archive with 1 entries (1 files):
- molecules-1372258-supplementary.pdf
